# Supplementary material for: Validation of the questionnaire “Pregnancy Vaccine Hesitancy Scale (pVHS)” toward COVID-19 vaccine for Malaysian pregnant women
Source: PeerJ. 2024 Mar 25;12:e17134. doi: 10.7717/peerj.17134 (PMC10977085; doi:10.7717/peerj.17134)
Supplement: Supplemental Information 1 [file peerj-12-17134-s001.xlsx]

## Sheet: Sheet1
pL 1	pL 2	pL 3	pL 4	pL 5	pL 6	pL 7	pL 8	pL 9	pL 10
4	4	4	4	3	3	4	4	4	4
4	4	4	4	4	4	4	4	4	4
5	4	4	4	2	4	4	4	3	5
4	4	4	4	3	4	4	4	3	4
4	4	4	4	2	4	4	4	3	4
3	4	4	4	3	4	4	4	4	4
4	4	4	4	3	4	4	4	4	4
5	5	5	5	3	3	3	4	3	4
3	3	3	3	4	3	3	3	4	4
4	4	4	4	4	4	4	4	4	4
4	4	4	4	3	4	4	4	3	4
4	4	5	4	3	4	5	4	4	4
5	4	5	5	3	4	3	4	4	4
3	3	3	3	4	3	4	4	4	3
5	5	5	5	1	5	5	5	5	5
4	4	4	4	2	5	4	5	4	4
4	3	3	3	3	3	3	4	3	3
5	5	5	5	5	5	5	5	5	4
4	4	4	4	4	4	4	4	4	4
5	5	5	5	2	5	5	5	2	5
4	4	4	4	3	4	4	4	2	4
4	4	4	4	3	4	5	5	2	4
4	4	4	4	4	4	4	4	4	4
5	5	5	5	4	4	5	4	4	5
4	4	4	4	3	3	3	3	3	3
4	4	4	4	4	4	4	4	3	4
4	4	3	5	4	5	3	3	3	4
5	5	5	5	4	4	4	4	5	5
4	4	4	4	3	3	3	4	4	4
4	5	5	5	3	3	4	4	4	5
4	4	4	4	4	4	4	4	4	4
4	3	3	3	3	3	3	3	4	3
4	4	4	4	2	4	4	4	3	4
5	4	5	4	4	4	4	4	5	4
5	5	5	5	3	4	5	5	4	5
5	5	5	5	5	4	4	4	5	4
5	5	5	5	3	4	4	4	4	4
3	4	4	4	3	4	4	4	3	3
3	3	4	4	3	4	3	4	4	3
4	4	4	4	5	4	4	4	3	5
3	3	3	3	3	3	3	3	3	3
2	3	3	3	3	3	3	3	4	3
4	5	4	4	4	4	5	5	4	5
3	3	3	3	3	3	3	3	3	3
3	3	3	3	4	4	4	4	4	3
4	4	4	4	3	4	4	4	4	4
2	2	3	3	3	3	3	3	4	3
3	3	3	3	3	2	3	3	3	3
5	5	5	3	3	4	4	4	3	3
3	2	3	3	4	3	3	3	5	2
4	4	4	4	3	3	4	4	3	3
5	5	5	5	3	4	5	5	4	4
5	4	4	4	4	4	4	4	4	4
4	4	3	3	4	4	4	3	3	4
4	4	4	4	3	4	4	4	2	4
4	4	4	4	3	4	4	4	4	4
5	5	5	5	1	5	5	5	1	5
4	4	4	4	3	3	4	4	4	4
1	2	2	4	3	4	4	4	2	4
4	4	4	4	2	4	4	4	2	4
3	3	3	4	3	3	3	3	3	3
5	5	5	5	5	5	5	5	3	4
4	3	3	3	3	3	4	3	3	1
3	4	4	4	3	4	4	4	4	5
5	5	5	5	5	4	4	5	5	5
4	4	4	4	3	4	4	4	3	3
3	3	3	3	3	3	3	3	3	3
3	4	4	4	4	4	4	4	4	3
5	5	5	5	2	5	5	5	4	5
4	4	4	4	4	4	4	4	4	5
4	4	4	4	4	4	4	4	3	4
4	4	3	4	4	4	4	4	4	3
5	5	5	5	3	5	5	5	4	5
2	3	3	3	3	3	3	3	3	3
4	4	4	4	2	4	4	4	2	4
4	4	4	4	2	4	4	4	2	4
1	2	3	3	3	3	5	2	4	3
4	4	4	4	3	3	3	3	3	3
4	4	4	4	3	4	4	4	3	4
5	5	5	5	3	4	4	4	4	4
5	5	5	5	5	5	5	5	4	5
5	5	5	4	4	4	5	5	5	4
4	4	4	4	4	4	4	4	4	4
4	4	4	4	2	4	4	4	2	4
4	4	4	4	3	4	4	4	4	4
4	4	4	4	3	4	4	3	1	4
5	5	5	5	4	5	5	5	1	5
4	5	4	4	3	4	3	4	5	4
4	4	4	4	3	4	4	4	4	4
3	3	3	3	3	3	3	3	3	3
4	4	4	4	4	4	4	4	4	4
2	2	3	3	3	3	3	3	4	2
4	4	4	4	4	4	4	4	3	3
4	4	4	4	4	4	4	4	4	4
4	4	4	4	2	4	4	4	2	4
5	5	5	5	5	5	5	5	5	5
3	3	3	3	3	3	3	3	3	3
5	5	5	5	5	5	5	5	5	5
4	4	4	4	3	4	4	4	3	4
3	3	3	3	3	3	3	3	3	3
4	4	4	4	3	4	4	4	4	4
5	5	5	5	3	5	5	5	3	5
4	4	4	4	3	3	3	3	4	1
4	4	4	4	3	4	4	4	3	4
4	4	4	4	4	4	4	4	4	4
4	4	4	4	3	3	4	3	4	3
4	5	5	5	2	4	4	4	3	5
3	3	3	3	3	3	3	3	4	2
4	4	4	4	3	4	4	4	2	4
4	4	4	4	3	3	4	4	4	3
2	1	1	2	1	1	1	1	1	2
3	3	3	4	4	4	5	4	5	4
4	4	4	4	3	4	4	4	5	4
5	5	5	5	5	5	5	5	5	5
4	4	4	4	4	4	4	4	4	4
4	4	4	4	3	4	4	4	3	5
4	4	4	4	3	4	4	4	4	4
4	3	3	4	4	4	3	4	3	3
4	4	4	3	3	4	3	3	4	3
4	4	4	4	3	4	4	4	3	4
4	4	4	4	4	4	4	4	4	4
4	3	2	4	2	4	2	4	3	4
5	4	4	4	3	4	4	4	4	4
4	3	3	3	3	3	3	3	5	1
4	5	5	5	3	5	5	5	4	5
5	5	5	5	1	5	5	5	1	5
5	4	3	2	4	5	4	3	3	3
4	4	4	4	3	4	4	4	3	4
3	3	3	3	3	5	5	5	5	5
4	4	4	4	3	4	4	4	5	4
4	4	3	4	4	3	4	4	3	3
4	4	4	4	3	3	3	3	3	4
5	5	5	5	2	5	5	5	2	5
4	3	4	3	3	3	4	4	3	3
4	4	4	4	4	4	4	4	3	4
4	4	4	4	2	4	4	4	2	4
5	5	5	5	5	5	5	5	5	5
4	4	4	3	3	3	4	3	3	3
4	3	4	4	3	4	4	4	3	4
5	5	5	5	1	5	5	5	3	4
4	3	3	3	3	3	3	3	4	3
5	5	5	5	4	3	4	4	3	5
4	4	4	5	3	5	5	5	4	3
3	4	3	3	3	3	4	3	3	3
5	3	3	4	4	4	2	5	5	4
4	4	4	4	3	4	4	4	2	4
4	4	4	4	3	4	4	4	4	4
5	4	4	4	4	4	4	4	3	4
3	3	3	4	4	4	3	4	4	3
4	4	4	4	3	4	4	4	4	4
4	4	3	4	4	4	4	4	4	4
3	3	3	3	3	3	3	3	3	3
5	5	5	5	3	4	5	5	2	5
5	5	4	4	4	4	5	5	4	5
5	5	5	5	5	4	4	4	5	4
3	3	3	3	3	3	3	3	3	3
3	3	3	3	3	3	3	3	3	3
5	5	5	5	3	5	5	5	3	5
4	4	4	4	4	4	4	4	4	4
3	3	3	4	3	3	4	4	4	4
4	4	4	4	3	4	4	4	4	1
4	4	4	4	3	4	4	4	3	4
4	4	4	4	3	4	4	4	4	4
3	4	4	4	3	4	4	4	4	4
5	4	5	4	3	3	3	3	5	5
4	4	4	4	4	4	4	3	4	3
3	3	3	3	3	3	3	3	4	3
4	4	4	3	3	4	3	3	4	4
4	4	4	5	2	5	4	4	2	4
5	5	5	4	4	3	4	4	3	4
4	4	5	5	5	5	5	5	4	4
5	5	5	5	3	5	5	5	2	4
2	4	3	3	4	4	4	3	5	3
3	3	3	3	3	4	4	4	4	3
5	5	5	4	3	3	4	4	3	4
4	4	4	4	3	4	4	4	3	4
5	5	5	5	3	5	5	5	3	5
4	4	4	3	3	4	3	4	4	3
5	5	5	5	3	4	4	4	4	4
5	5	5	5	1	5	5	5	1	5
4	4	4	4	3	4	4	4	3	4
4	4	4	4	4	4	2	4	4	1
3	4	4	4	3	3	4	4	4	4
4	4	4	4	2	4	4	4	2	4
1	1	1	1	1	1	1	1	1	1
3	3	3	3	3	3	3	5	4	3
5	4	5	5	1	5	5	5	3	4
4	4	4	4	3	4	4	4	4	4
4	4	4	4	3	4	4	4	4	4
4	4	4	4	4	3	4	4	4	4
4	4	4	4	3	4	4	4	4	3
5	5	4	4	3	3	4	4	4	4
4	4	4	4	3	4	4	4	3	4
3	4	4	4	3	4	4	4	3	4
4	4	3	4	4	4	3	2	4	4
3	3	3	3	5	3	3	3	5	3
3	3	3	3	3	3	3	3	3	3
4	2	2	2	2	5	2	4	4	2
4	4	4	4	2	4	4	4	4	4
1	3	3	2	5	1	1	1	1	1
